# Supplementary material for: New Furoisocoumarins with Phytotoxic Activity from the Fungus Aspergillus calidoustus VKM F-4916
Source: Toxins (Basel). 2026 May 20;18(5):234. doi: 10.3390/toxins18050234 (PMC13211676; doi:10.3390/toxins18050234)
Supplement: Supplementary file 1 [file toxins-18-00234-s001.zip]

Archive with 1 entries (1 files):
- toxins-4301355-supplementary.pdf
